# Supplementary material for: The Idiopathic Pulmonary Fibrosis-Associated Single Nucleotide Polymorphism RS35705950 Is Transcribed in a MUC5B Promoter Associated Long Non-Coding RNA (AC061979.1)
Source: Noncoding RNA. 2022 Dec 8;8(6):83. doi: 10.3390/ncrna8060083 (PMC9781688; doi:10.3390/ncrna8060083)
Supplement: Supplementary file 1 [file ncrna-08-00083-s001.zip]

Archive with 7 entries (6 files):
- ncrna-1975516-supplementary-for PUB/
- ncrna-1975516-supplementary-for PUB/FigureS1.pdf
- ncrna-1975516-supplementary-for PUB/FigureS2.pdf
- ncrna-1975516-supplementary-for PUB/SchemeS1.pdf
- ncrna-1975516-supplementary-for PUB/TableS1.ods
- ncrna-1975516-supplementary-for PUB/TableS2.xlsx
- ncrna-1975516-supplementary-for PUB/TableS3.xlsx
