# Supplementary material for: The Idiopathic Pulmonary Fibrosis-Associated Single Nucleotide Polymorphism RS35705950 Is Transcribed in a MUC5B Promoter Associated Long Non-Coding RNA (AC061979.1)
Source: Noncoding RNA. 2022 Dec 8;8(6):83. doi: 10.3390/ncrna8060083 (PMC9781688; doi:10.3390/ncrna8060083)
Supplement: Supplementary file 1 [file ncrna-08-00083-s001.zip › ncrna-1975516-supplementary-for PUB/TableS1.ods]

## Sheet: Sheet1
	No.	Study title	Sample type	No. of Samples	SRA/GSM	RNA type	RNA isolation method	Library preparation	GBases	Reads overapping the transcript(Y/N)	Coverage rs35705950 IGV (chr11:1,219,991) - marked with red below on chr11, capture IGV	Coverage rs35705950 IGV (chr11:1,219,991) - capture IGV - the SNP is marked with red/orange - Mutation found chr11:1,219,991
	1	Evidence for an oncogenic role of HOXC6 in human non-small cell lung cancer	PC9	6	SRP167090/GSE121896	mRNA	TRIzol (TaKaRa Bio, Otsu, Japan)	NEBNext Ultra Directional RNA library	38.84	Y
			A549	6					15.38	Y
	2	Strand-Specific Dual RNA Sequencing of Bronchial Epithelial Cells Infected with Influenza A/H3N2 Viruses Reveals Splicing of Gene Segment 6 and Novel Host-Virus	BEAS-2B	9	SRP047252/GSE61517	total RNA	RNeasy minikit (Qiagen, Valencia, CA), followed by DNase treatment; Ribo-Zero rRNA removal kit (Epicentre, Madison WI)	True seq strand-specific RNA kit	102.68	Y
	3	Mandatory role of HMGA1 in human airway epithelial normal differentiation and post-injury regeneration	large airway basal cells from COPD smoker	13	SRP082973/GSE86064	mRNA	TRIzol (Invitrogen, Carlsbad, CA) with subsequent RNA clean-up using the RNeasy MinElute RNA purification kit (Qiagen, Valencia, CA)	Tru seq RNA kit	150.24	Y
			large airway basal cells from smoker	9					109.36	N
			small airway basal cells from nonsmoker	3					38.1	N
			small airway epithelial cells from nonsmoker	22					261.5	Y
			large airway basal cells from nonsmoker	20					237.22	Y
			large airway epithelial cells from nonsmoker	10					119.12	Y
	4	MiR-26 down-regulates TNF-α/NF-κB signalling and IL-6 expression by silencing HMGA1 and MALT1	BEAS2-B	8	SRP060719/GSE70831	mRNA	Trizol (Invitrogen) or RNeasy Mini Kit (QIAGEN)	N/A	49.5	N
	5	Lung function associated gene Integrator Complex subunit 12 regulates protein synthesis pathways	HBE	24	SRP073445/GSE80386	mRNA	mammalian total RNA prep kit with on-column DNaseI digestion 27 (Sigma-Aldrich)	TruSeq Stranded mRNA LT Sanple Prep Kit (Illumina)	217.28	N
	6	Data relating to the transcriptomes of human lung epithelial cells exposed to radon-emitting rock, tobacco smoke or cannabis smoke	BEAS2-B	20	SRP150582	mRNA	Tri-reagent (Molecular Research Center, Inc.)	TruSeq Stranded mRNA LT Sanple Prep Kit (Illumina)	103.95	N
			NCI-H1975	18					85.68	Y
	7	Creation and characterization of an airway epithelial cell line for stable expression of CFTR variants	CF8Flp	2	SRP057964	mRNA	Trizol	TruSeq RNA Sanple Prep Kit (Illumina)	16.5	Y
			CFBE41o	10					124.69	Y
EXCLUDED	8	Phenotypic responses of differentiated asthmatic human airway epithelial cultures to Rhinovirus	HAE (asthamtic and non-asthmaticdonors )	24	SRP046226	total RNA	RLT cell lysates using the QIAGEN RNeasy mini kit	N/A	27.11	Y
	9	Transcriptional Response of Respiratory Epithelium to Nontuberculous Mycobacteria	NHBE	44	SRP096589/GSE93526	mRNA	RNeasy Mini kit (Qiagen) and treated with DNase I	TruSeq Stranded mRNA LT Sanple Prep Kit (Illumina)	134.18	Y
		mutation found chr11:1,219,991	69 years old (female, caucasian)
		mutation found chr11:1,219,991	75 years old (male, caucasian)
	10	Transforming growth factor beta1 targets estrogen receptor signaling in bronchial epithelial cells	BEAS2-B	34	SRP110620/GSE100574	mRNA	Frozen whole lung samples were pulverized over liquid nitrogen using a mortar and pestle then mechanically disrupted in RNA STAT-60™ Reagent (Tel-Test, Inc. Cs-502, Friendswood, TX) using a handheld homogenizer, and cell lysates were collected in RNA STAT-60™ Reagent and vortexed to promote lysis. RNA was extracted per manufacturer’s specifications followed by overnight precipitation at − 20 °C u…	NEBNext Ultra RNA Library Prep Kit for Illumina	138.51	N
	11	Dual RNA-seq of nontypeable Haemophilus influenzae and host cell transcriptomes reveals novel insights into host-pathogen cross talk	NHBE	21	SRP051182/GSE63900	total RNA	TRIzol reagent (Life Technologies).	ScriptSeq™ Complete Gold Kit (Epidemiology)	192.35	Y
	12		A459	8	SRP066865/GSE75591	mRNA		TruSeq RNA Sample Preparation Kit v2	17.48	Y
			16HBE140-(HBE)	12					23.18	Y
	13	Arsenic alters transcriptional responses to Pseudomonas aeruginosainfection and decreases antimicrobial defense of human airway epithelial cells	HBE	48	SRP102483/GSE97036	mRNA	RNAzol RT	Illumina Tru-seq stranded mRNA kits	134.74	Y
		mutation found chr11:1,219,991	donor C
	14	Infection-specific phosphorylation of glutamyl-prolyl tRNA synthetase induces antiviral immunity.	NHBE	6	SRP066992/GSE75699	mRNA	RNeasy RNA extraction Mini-Kit (Qiagen)	TruSeq RNA sample preparation kit v2 (Illumina)	26.46	Y
	15	A Randomized Phase IIb Trial of myo-Inositol in Smokers with Bronchial Dysplasia	Bronchoalveolar lavage	138	SRP086078/GSE86422	mRNA	miRNeasy Mini Kit (Qiagen)	N/A	805.06	Y
	16	A Non-canonical Pathway with Potential for SaferModulationof TransformingGrowth Factor-b1 in Steroid-Resistant Airway Diseases	BEAS-2B	12	SRP119863/GSE104908	N/A	N/A	N/A	19.76	N
EXCLUDED	17	Anti-Allergic Inflammatory Activity of Interleukin-37 Is Mediated by Novel Signaling Cascades in Human Eosinophils	eosonophil cells cocultured with BEAS-2B	4	SRP138008	total RNA	QIAzol reagent (Qiagen, Valencia, CA, USA)	NEBNext® Ultra™ RNA Library Prep Kit for Illumina® (NEB, USA)	27.26	N
EXCLUDED	18	Epithelial IL-6 trans-signaling defines a new asthma phenotype with increased airway inflammation	HBE	24	SRP140515/GSE113185	mRNA	N/A	N/A	67.68	Y
	19	RNA-seq analysis of 2 cell line models of lung disease (A549 and BEAS-2B) and primary bronchial epithelial cells in Project 3 of Open Targets 020 - Epigenomes of Cell Lines	NHBE	3	ERP015518	mRNA	N/A	Illumina TruSeq Stranded messenger RNA LT Sample Prep Kit (Illumina)	21.62	N
			A549	2					21.51	N
			BEAS-2B	2					18.05	N
	20	Antiinflammatory effects of bromodomain and extraterminal domain inhibition in cystic fibrosis lung inflammation.	NHBE	6	SRP075763	mRNA	TriZol reagent (Life Technology)	N/A	18.05	Y
			CF bronchial brush samples	18					61.64	Y
	21	Transcriptional profiling of human bronchial epithelial cell BEAS-2B exposed to diesel and biomass ultrafine particles	BEAS-2B	45	ERP017989	mRNA	miRNeasy extraction kit (Qiagen, Hilden, Germany)	RNA TruSeq Stranded mRNA Library Prep Kit	111.05	N
	22	Molecular characterization of gene regulatory networks in primary human tracheal and bronchial epithelial cells	HBE	9	SRP113758/GSE101993	mRNA	TRIzol (Life Tech) or RNeasy (Quiagen)	N/A	1.57	Y
			CF HBE	5					5.78	Y
			HTE	6					51.17	N
	23	Global, integrated analysis of methylomes and transcriptomes from laser capture microdissected bronchial and alveolar cells in human lung	bronchial and alveolar samples	24	SRP130768	mRNA	ZR-Duet™ DNA/RNA MiniPrep (Zymo Research)	SMART Seq v4 Ultra Low Input kit	56.89	N
	24	Epigenome-wide effects of vitamin D on asthma bronchial epithelial cells	Asthmatic (AHBEC) bronchial epithelial cells	4	SRP124965	mRNA	RNeasy micro kit (Qiagen, Germantown, MD)	Illumina’s TruSeq Total Stranded RNA sample preparation kit (ribosome depleted)	33.65	N
			NHBE	4					34.49	N
			BEAS2-B	4					44.01	Y
	25	Evidence for multiple roles for grainyhead-like 2 in the establishment and maintenance of human mucociliary airway epithelium	HBE	8	SRP018883/GSE44718	mRNA	QIAGEN RNeasy minicolumns with 1% β-mercaptoethanol in RLT buffer and a 15-min on-column DNase digestion	N/A	19.54	N
	26	Transcriptome Profiles of Human Lung Epithelial Cells A549 Interacting with Aspergillus fumigatus by RNA-Seq	A549	2	SRP051309	mRNA	TRIzol (Sigma Chemical Co., St. Louis, MO) and DNase I treatment	N/A	26.59	N
	27	Differential regulation of the transcriptomic and secretomic landscape of sensor and effector functions of human airway epithelial cells	NHBE	11	SRP057579	mRNA	RNAeasy RNA isolation kit	N/A	156.34	Y
ADDITIONAL	28	Transcriptome Analysis Reveals Differential Splicing Events in IPF Lung Tissue	total lung samples	15	SRP033095	mRNA	Trizol and rRNA was depleted using the Ribo-Zero Magnetic Kit (Epicentre, Madison, WI)	Illumina TruSeq RNA preparation kit	75.2	Y	the runs were not merged after alignment, coverage per run available upon request
ADDITIONAL	29	Infection-specific phosphorylation of glutamyl-prolyl tRNA synthetase induces antiviral immunity.	lung primary fibroblasts (IPF and healthy)	4	SRP151008	mRNA	Trizol (Invitrogen)	Single End sequencing using Nextseq500 (Illumina)	6.48	weak signal (see main text)	the runs were not merged after alignment, coverage per run available upon request
ADDITIONAL	30	Transcriptional regulatory model of fibrosis progression in the human lung	lung fibroblasts (IPF and healthy)	84	SRP175341	mRNA	miRNeasy mini kit (Qiagen)	Ion AmpliSeq™ Transcriptome Human Gene Expression kit	178.31	weak signal (see main text)	the runs were not merged after alignment, coverage per run available upon request
