# Supplementary material for: The Idiopathic Pulmonary Fibrosis-Associated Single Nucleotide Polymorphism RS35705950 Is Transcribed in a MUC5B Promoter Associated Long Non-Coding RNA (AC061979.1)
Source: Noncoding RNA. 2022 Dec 8;8(6):83. doi: 10.3390/ncrna8060083 (PMC9781688; doi:10.3390/ncrna8060083)
Supplement: Supplementary file 1 [file ncrna-08-00083-s001.zip › ncrna-1975516-supplementary-for PUB/TableS2.xlsx]

## Sheet: Sheet1
Supplementary Table S2
Supplementary table 3	Overview of the intergenic region between MUC5AC and MUC5B and the rs35705950-MUC5B transcription start site (TSS) distance across four species.
Species	Ref Genome	Chromosome	Intergenic distance	SNP - TSS distance
Homo sapiens	GRCh38.p13	11	21926	3074
Macaca mulatta	Mmul_10	14	22899	3093
Rattus norvegicus	Rnor_6.0	1	21804	2917
Mus musculus	GRCm38.p6 C57BL/6J	7	19826	2894
