# Supplementary material for: The Idiopathic Pulmonary Fibrosis-Associated Single Nucleotide Polymorphism RS35705950 Is Transcribed in a MUC5B Promoter Associated Long Non-Coding RNA (AC061979.1)
Source: Noncoding RNA. 2022 Dec 8;8(6):83. doi: 10.3390/ncrna8060083 (PMC9781688; doi:10.3390/ncrna8060083)
Supplement: Supplementary file 1 [file ncrna-08-00083-s001.zip › ncrna-1975516-supplementary-for PUB/TableS3.xlsx]

## Sheet: Sheet1
Supplementary Table S3
Supplementary table 3	Primers and probes used in this study.
Primer and probes	Sequence	Source
AC061979.1 paRNA holotranscript Forward primer	gctgtgtccctttccttcc	IDT DNA single-stranded custom oligo
AC061979.1 paRNA holotranscript Reverse primer	caaggccacagctattgagac	IDT DNA single-stranded custom oligo
AC061979.1 paRNA holotranscript Probe	ctgttttcagcgccttcaactgtgaagagg	IDT DNA PrimeTime qPCR probes. 5’ 6-FAM/ ZEN/ 3’IBFQ
AC061979.1 paRNA spliced transcript Fwd	cgcttggtcacacgatgg	IDT DNA single-stranded custom oligo
AC061979.1 paRNA spliced transcript Rev	caaggccacagctattgagac	IDT DNA single-stranded custom oligo
AC061979.1 paRNA spliced transcript Probe	ccatcagcagcgccttcaactgtgaag	IDT DNA PrimeTime qPCR probes. 5’ 6-FAM/ ZEN/ 3’IBFQ
18S ribosomal RNA gene pan-eukaryotic assay	N/A	Thermo Fisher Scientific Assay ID Hs99999901_s1
Homo sapiens MUC5B exon-spanning gene	N/A	Thermo Fisher Scientific: Assay ID Hs00861595_m1
